# Supplementary material for: Modelling brain dynamics by Boolean networks
Source: Sci Rep. 2022 Oct 3;12:16543. doi: 10.1038/s41598-022-20979-x (PMC9529940; doi:10.1038/s41598-022-20979-x)
Supplement: Supplementary file 1 — Supplementary Information 1. [file 41598_2022_20979_MOESM1_ESM.zip]

Archive with 13 entries (12 files):
- net reti54_1/
- net reti54_1/01.net
- net reti54_1/02.net
- net reti54_1/03.net
- net reti54_1/04.net
- net reti54_1/05.net
- net reti54_1/06.net
- net reti54_1/08.net
- net reti54_1/09.net
- net reti54_1/10.net
- net reti54_1/11.net
- net reti54_1/12.net
- net reti54_1/13.net
