# Supplementary material for: Modelling brain dynamics by Boolean networks
Source: Sci Rep. 2022 Oct 3;12:16543. doi: 10.1038/s41598-022-20979-x (PMC9529940; doi:10.1038/s41598-022-20979-x)
Supplement: Supplementary file 1 — Supplementary Information 1. [file 41598_2022_20979_MOESM1_ESM.zip › net reti54_1/01.net]

*Vertices 83
1 "ctx-rh-lateralorbitofrontal" 103.61159117997616 84.926847437425508 70.155542312276523 
2 "ctx-rh-parsorbitalis" 84.735574738755105 74.541572012721488 77.237164925034079 
3 "ctx-rh-frontalpole" 120.04619225967541 53.584269662921351 79.068664169787766 
4 "ctx-rh-medialorbitofrontal" 121.56357602157229 77.874092511926989 73.180045633685964 
5 "ctx-rh-parstriangularis" 81.822623992181775 89.694356217933063 88.346200830686541 
6 "ctx-rh-parsopercularis" 82.453255017131667 107.10156632403329 95.65100342633383 
7 "ctx-rh-rostralmiddlefrontal" 95.677020876977537 75.107707866791884 100.21714946182186 
8 "ctx-rh-superiorfrontal" 116.33756024787698 95.522549919669501 116.97062198760615 
9 "ctx-rh-caudalmiddlefrontal" 94.930114162295581 112.53779697624191 121.42702869484727 
10 "ctx-rh-precentral" 91.833179808400885 132.21066691230655 116.23940677966101 
11 "ctx-rh-paracentral" 120.84699314894696 149.70413600608981 119.52854605430093 
12 "ctx-rh-rostralanteriorcingulate" 121.39478499542544 81.930466605672464 88.49313815187557 
13 "ctx-rh-caudalanteriorcingulate" 122.07666886979511 101.13284864507601 102.2650363516193 
14 "ctx-rh-posteriorcingulate" 122.33321046811648 140.75156653151492 106.88536675267231 
15 "ctx-rh-isthmuscingulate" 120.81874175098989 162.25032996040474 89.819181698196218 
16 "ctx-rh-postcentral" 87.248598618172338 143.82727154217181 113.47412332160083 
17 "ctx-rh-supramarginal" 78.122141857209513 153.22398506766217 103.82629491367243 
18 "ctx-rh-superiorparietal" 105.04421598127716 183.32848545636909 111.0599297893681 
19 "ctx-rh-inferiorparietal" 83.832391550030422 180.84317134660523 97.487090324263235 
20 "ctx-rh-precuneus" 118.79762854862615 177.02474062250599 103.38456276365295 
21 "ctx-rh-cuneus" 119.10160793705097 195.79199452617175 86.832021895313034 
22 "ctx-rh-pericalcarine" 116.06882168925965 194.1411192214112 74.156412930135559 
23 "ctx-rh-lateraloccipital" 96.053959873284057 195.81731784582894 68.546251319957761 
24 "ctx-rh-lingual" 114.4124826629681 179.73162274618585 65.615256588072128 
25 "ctx-rh-fusiform" 93.274856596558323 148.7331500956023 54.45160133843212 
26 "ctx-rh-parahippocampal" 103.15085388994308 139.87049335863378 59.846299810246677 
27 "ctx-rh-entorhinal" 104.16951018161805 112.05943863511283 51.428178315905342 
28 "ctx-rh-temporalpole" 99.310494362532523 95.866001734605376 51.983087597571554 
29 "ctx-rh-inferiortemporal" 79.619701202477827 141.65589699987854 55.721608162273775 
30 "ctx-rh-middletemporal" 73.295219989136342 133.46387832699619 64.471211298207493 
31 "ctx-rh-bankssts" 76.435281065088759 157.99926035502958 82.833579881656803 
32 "ctx-rh-superiortemporal" 76.557630687540055 122.14309255698984 74.241050993316861 
33 "ctx-rh-transversetemporal" 84.133896260554891 135.45235223160435 84.159227985524723 
34 "ctx-rh-insula" 91.648110599078336 113.53751152073733 77.929769585253453 
35 "Right-Thalamus-Proper" 115.73287268450456 133.63569538371067 83.199941193766534 
36 "Right-Caudate" 113.56961690885073 108.46235138705416 89.261558784676353 
37 "Right-Putamen" 101.77993641822677 113.88449311197456 79.459731543624159 
38 "Right-Pallidum" 107.56862745098039 117.9790398918188 78.301555104800542 
39 "Right-Accumbens-area" 117.25452196382429 102.4405684754522 75.388888888888886 
40 "Right-Hippocampus" 101.44472535049414 134.06573201562858 65.316478970351639 
41 "Right-Amygdala" 104.6124031007752 115.99095607235142 62.767441860465119 
42 "ctx-lh-lateralorbitofrontal" 149.09822377410049 83.049187794139968 69.523455290724158 
43 "ctx-lh-parsorbitalis" 166.45544554455446 75.906722251172482 75.173527879103702 
44 "ctx-lh-frontalpole" 135.03693181818181 53.140625 79.103693181818187 
45 "ctx-lh-medialorbitofrontal" 133.09670886075949 80.072911392405061 70.560253164556968 
46 "ctx-lh-parstriangularis" 170.45046955468041 89.834898515601338 83.470766434413818 
47 "ctx-lh-parsopercularis" 171.01867686768676 106.00922592259226 93.661341134113414 
48 "ctx-lh-rostralmiddlefrontal" 157.95438441098318 75.044582226158838 98.08569530558016 
49 "ctx-lh-superiorfrontal" 137.32365596972369 96.191145212297158 115.68183939032609 
50 "ctx-lh-caudalmiddlefrontal" 159.94540910286767 112.99237042883452 119.60484083136016 
51 "ctx-lh-precentral" 164.54677329365816 131.77515343128138 112.66040543053748 
52 "ctx-lh-paracentral" 135.97926829268292 153.41951219512194 119.19664634146342 
53 "ctx-lh-rostralanteriorcingulate" 129.74779061862679 79.876614547926579 84.776342624065265 
54 "ctx-lh-caudalanteriorcingulate" 130.69670477471419 103.80901143241425 103.42299932750504 
55 "ctx-lh-posteriorcingulate" 132.77608772550406 140.82419525999293 106.38910505836576 
56 "ctx-lh-isthmuscingulate" 134.7161535217208 163.91311682834248 90.657950231969636 
57 "ctx-lh-postcentral" 170.85638625446484 142.23574331814262 111.13597733711048 
58 "ctx-lh-supramarginal" 179.1163269979391 154.82585298832151 101.60430501488436 
59 "ctx-lh-superiorparietal" 153.63621026460663 183.17456934825074 109.30296572544842 
60 "ctx-lh-inferiorparietal" 171.16335740072202 182.69657039711191 95.09214801444044 
61 "ctx-lh-precuneus" 137.94504626495149 178.9580230196344 102.74317309862333 
62 "ctx-lh-cuneus" 137.323706377858 195.33574007220216 88.748094665062169 
63 "ctx-lh-pericalcarine" 139.0281195079086 193.56195079086115 77.213532513181022 
64 "ctx-lh-lateraloccipital" 154.10640186397427 201.10207478087207 67.346055697326079 
65 "ctx-lh-lingual" 140.12169066418952 181.58476544356711 67.760489239820402 
66 "ctx-lh-fusiform" 160.84796462478866 150.3321628300169 57.053843152555601 
67 "ctx-lh-parahippocampal" 151.62984218077474 141.63271162123385 61.523194643711143 
68 "ctx-lh-entorhinal" 149.86542923433873 115.88805104408353 53.26566125290023 
69 "ctx-lh-temporalpole" 157.32647814910027 98.463459419757626 51.492104296731547 
70 "ctx-lh-inferiortemporal" 176.31281687284527 146.82295680389373 54.99918880551612 
71 "ctx-lh-middletemporal" 183.2552227768534 140.17507857274913 65.056479940839338 
72 "ctx-lh-bankssts" 177.6601031411158 160.42709798406 79.091889357712148 
73 "ctx-lh-superiortemporal" 178.79757337853511 125.52894995093229 73.020340797573382 
74 "ctx-lh-transversetemporal" 170.32681242807826 136.17721518987341 82.410817031070195 
75 "ctx-lh-insula" 161.42997632489528 114.86232016026224 77.984884356219268 
76 "Left-Thalamus-Proper" 137.47813016684202 134.46039380730497 82.474372463550282 
77 "Left-Caudate" 139.09314633500927 109.22625033077534 88.051600952632967 
78 "Left-Putamen" 151.31003192740715 114.96101495546966 78.945051251890433 
79 "Left-Pallidum" 145.08222811671087 118.72679045092838 77.377320954907162 
80 "Left-Accumbens-area" 135.06511627906977 102.30077519379844 74.862015503875966 
81 "Left-Hippocampus" 151.11169811320755 135.14163522012578 66.934339622641502 
82 "Left-Amygdala" 148.90954773869348 117.13065326633166 62.759511844938977 
83 "Brain-Stem" 127.45716205043406 138.94677552707731 50.211502687060772 
*Edges
1 2 1.0
1 3 1.0
1 4 1.0
1 5 1.0
1 6 1.0
1 7 1.0
1 8 1.0
1 9 1.0
1 12 1.0
1 34 1.0
1 36 1.0
1 37 1.0
1 39 1.0
1 83 1.0
2 5 1.0
2 6 1.0
2 7 1.0
2 9 1.0
2 36 1.0
2 37 1.0
3 4 1.0
3 7 1.0
4 7 1.0
4 8 1.0
4 12 1.0
4 39 1.0
4 45 1.0
5 6 1.0
5 7 1.0
5 8 1.0
5 9 1.0
5 34 1.0
5 37 1.0
6 7 1.0
6 8 1.0
6 10 1.0
6 16 1.0
6 34 1.0
6 37 1.0
7 8 1.0
7 9 1.0
7 12 1.0
7 13 1.0
7 36 1.0
7 37 1.0
7 39 1.0
7 44 1.0
7 48 1.0
7 53 1.0
8 9 1.0
8 10 1.0
8 11 1.0
8 12 1.0
8 13 1.0
8 14 1.0
8 36 1.0
8 37 1.0
9 10 1.0
9 34 1.0
9 35 1.0
9 36 1.0
9 37 1.0
10 11 1.0
10 14 1.0
10 16 1.0
10 17 1.0
10 18 1.0
10 19 1.0
10 34 1.0
10 36 1.0
10 37 1.0
11 15 1.0
11 16 1.0
11 18 1.0
11 20 1.0
11 36 1.0
12 13 1.0
13 14 1.0
13 36 1.0
13 48 1.0
14 15 1.0
14 20 1.0
14 36 1.0
15 20 1.0
15 21 1.0
15 22 1.0
15 24 1.0
15 40 1.0
15 56 1.0
15 61 1.0
15 62 1.0
15 63 1.0
16 17 1.0
16 18 1.0
16 20 1.0
16 34 1.0
17 18 1.0
17 19 1.0
17 20 1.0
17 23 1.0
17 31 1.0
17 32 1.0
17 33 1.0
17 34 1.0
18 19 1.0
18 20 1.0
18 21 1.0
18 23 1.0
18 24 1.0
18 31 1.0
18 32 1.0
18 33 1.0
18 59 1.0
18 63 1.0
19 20 1.0
19 21 1.0
19 23 1.0
19 24 1.0
19 30 1.0
19 31 1.0
19 32 1.0
20 21 1.0
20 22 1.0
20 23 1.0
20 32 1.0
20 33 1.0
20 56 1.0
20 59 1.0
20 61 1.0
20 63 1.0
21 22 1.0
21 23 1.0
21 24 1.0
21 31 1.0
21 33 1.0
21 34 1.0
21 59 1.0
21 60 1.0
21 61 1.0
21 62 1.0
21 63 1.0
22 23 1.0
22 24 1.0
22 25 1.0
22 31 1.0
22 33 1.0
22 34 1.0
22 59 1.0
22 61 1.0
22 63 1.0
23 24 1.0
23 25 1.0
23 29 1.0
23 30 1.0
23 31 1.0
23 32 1.0
23 33 1.0
23 34 1.0
24 26 1.0
24 32 1.0
24 33 1.0
24 34 1.0
24 37 1.0
24 40 1.0
25 26 1.0
25 27 1.0
25 28 1.0
25 29 1.0
25 30 1.0
25 31 1.0
25 32 1.0
25 33 1.0
25 34 1.0
25 37 1.0
25 40 1.0
25 41 1.0
26 27 1.0
26 28 1.0
26 32 1.0
26 34 1.0
26 35 1.0
26 37 1.0
26 40 1.0
26 41 1.0
27 28 1.0
27 34 1.0
27 40 1.0
27 41 1.0
28 29 1.0
28 30 1.0
28 32 1.0
29 30 1.0
29 31 1.0
29 32 1.0
29 33 1.0
29 40 1.0
30 31 1.0
30 32 1.0
31 32 1.0
31 33 1.0
32 33 1.0
32 34 1.0
32 40 1.0
32 41 1.0
33 34 1.0
34 37 1.0
34 40 1.0
34 41 1.0
35 36 1.0
35 37 1.0
35 38 1.0
35 39 1.0
35 40 1.0
35 41 1.0
35 83 1.0
36 37 1.0
36 38 1.0
36 39 1.0
36 40 1.0
36 48 1.0
36 49 1.0
36 54 1.0
36 77 1.0
36 83 1.0
37 38 1.0
37 39 1.0
37 40 1.0
37 41 1.0
37 83 1.0
38 39 1.0
38 40 1.0
39 83 1.0
40 41 1.0
40 83 1.0
41 83 1.0
42 43 1.0
42 44 1.0
42 45 1.0
42 46 1.0
42 47 1.0
42 48 1.0
42 50 1.0
42 66 1.0
42 75 1.0
42 77 1.0
42 78 1.0
42 80 1.0
42 81 1.0
43 46 1.0
43 47 1.0
43 48 1.0
43 50 1.0
43 77 1.0
43 78 1.0
44 45 1.0
44 48 1.0
44 49 1.0
44 53 1.0
45 48 1.0
45 49 1.0
45 53 1.0
45 75 1.0
45 78 1.0
45 80 1.0
46 47 1.0
46 48 1.0
46 49 1.0
46 75 1.0
47 48 1.0
47 51 1.0
47 75 1.0
47 78 1.0
48 49 1.0
48 50 1.0
48 53 1.0
48 54 1.0
48 55 1.0
48 75 1.0
48 77 1.0
48 78 1.0
48 80 1.0
49 50 1.0
49 51 1.0
49 52 1.0
49 53 1.0
49 54 1.0
49 55 1.0
49 78 1.0
50 51 1.0
50 52 1.0
50 55 1.0
50 77 1.0
50 78 1.0
51 52 1.0
51 55 1.0
51 56 1.0
51 57 1.0
51 58 1.0
51 59 1.0
51 60 1.0
51 61 1.0
51 63 1.0
51 65 1.0
51 66 1.0
51 75 1.0
51 77 1.0
51 78 1.0
52 57 1.0
52 59 1.0
52 61 1.0
54 55 1.0
54 77 1.0
55 56 1.0
55 57 1.0
55 61 1.0
55 77 1.0
56 57 1.0
56 59 1.0
56 61 1.0
56 63 1.0
56 65 1.0
56 81 1.0
57 58 1.0
57 59 1.0
57 60 1.0
57 61 1.0
57 75 1.0
58 59 1.0
58 60 1.0
58 72 1.0
58 73 1.0
58 75 1.0
59 60 1.0
59 61 1.0
59 62 1.0
59 63 1.0
59 64 1.0
59 65 1.0
59 72 1.0
59 73 1.0
59 74 1.0
59 75 1.0
60 61 1.0
60 64 1.0
60 71 1.0
60 72 1.0
60 75 1.0
61 62 1.0
61 63 1.0
61 65 1.0
61 73 1.0
62 63 1.0
62 64 1.0
62 72 1.0
62 73 1.0
62 74 1.0
62 75 1.0
63 64 1.0
63 65 1.0
63 66 1.0
63 72 1.0
63 73 1.0
63 74 1.0
63 75 1.0
63 76 1.0
63 77 1.0
63 78 1.0
63 81 1.0
64 65 1.0
64 66 1.0
64 70 1.0
64 71 1.0
64 72 1.0
64 73 1.0
64 74 1.0
64 75 1.0
64 76 1.0
64 77 1.0
64 78 1.0
64 79 1.0
64 81 1.0
65 66 1.0
65 67 1.0
65 72 1.0
65 73 1.0
65 74 1.0
65 75 1.0
65 76 1.0
65 77 1.0
65 78 1.0
65 81 1.0
66 67 1.0
66 68 1.0
66 69 1.0
66 70 1.0
66 71 1.0
66 72 1.0
66 73 1.0
66 74 1.0
66 75 1.0
66 76 1.0
66 78 1.0
66 79 1.0
66 81 1.0
66 82 1.0
67 68 1.0
67 81 1.0
68 69 1.0
68 73 1.0
68 75 1.0
68 81 1.0
68 82 1.0
69 70 1.0
69 71 1.0
69 73 1.0
69 75 1.0
69 82 1.0
70 71 1.0
70 72 1.0
70 73 1.0
70 75 1.0
70 81 1.0
70 82 1.0
71 72 1.0
71 73 1.0
71 74 1.0
72 73 1.0
72 74 1.0
73 74 1.0
73 78 1.0
73 82 1.0
74 75 1.0
75 78 1.0
75 81 1.0
75 82 1.0
76 77 1.0
76 78 1.0
76 79 1.0
76 81 1.0
76 82 1.0
76 83 1.0
77 78 1.0
77 79 1.0
77 83 1.0
78 79 1.0
78 80 1.0
78 81 1.0
78 82 1.0
78 83 1.0
79 80 1.0
79 81 1.0
79 82 1.0
79 83 1.0
81 82 1.0
81 83 1.0
82 83 1.0
