# Supplementary material for: Modelling brain dynamics by Boolean networks
Source: Sci Rep. 2022 Oct 3;12:16543. doi: 10.1038/s41598-022-20979-x (PMC9529940; doi:10.1038/s41598-022-20979-x)
Supplement: Supplementary file 1 — Supplementary Information 1. [file 41598_2022_20979_MOESM1_ESM.zip › net reti54_1/08.net]

*Vertices 83
1 "ctx-rh-lateralorbitofrontal" 105.54208011760382 96.675486953325986 70.025174568173469 
2 "ctx-rh-parsorbitalis" 86.850877192982452 93.991228070175438 77.321271929824562 
3 "ctx-rh-frontalpole" 113.61298076923077 70.75240384615384 82.79807692307692 
4 "ctx-rh-medialorbitofrontal" 120.96138996138995 91.952702702702709 74.632722007722009 
5 "ctx-rh-parstriangularis" 83.784139620330677 99.722596448254748 92.654623392529089 
6 "ctx-rh-parsopercularis" 84.657500870170551 116.04002784545771 95.10650887573965 
7 "ctx-rh-rostralmiddlefrontal" 96.066050534169918 94.523656096320167 104.18509411565202 
8 "ctx-rh-superiorfrontal" 116.40234490946868 109.89974769961412 122.89277233600475 
9 "ctx-rh-caudalmiddlefrontal" 98.623733333333334 129.28026666666668 127.52719999999999 
10 "ctx-rh-precentral" 92.256779009770554 142.72335053244043 118.51893731474367 
11 "ctx-rh-paracentral" 124.7135217723453 163.32047364400304 129.37662337662337 
12 "ctx-rh-rostralanteriorcingulate" 122.28440366972477 96.054563013037182 91.384838242394977 
13 "ctx-rh-caudalanteriorcingulate" 122.45214172395558 114.46800634584876 112.07562136435749 
14 "ctx-rh-posteriorcingulate" 124.00050226017076 153.96735308890004 114.78302360622803 
15 "ctx-rh-isthmuscingulate" 121.5091575091575 174.71916971916971 87.350427350427353 
16 "ctx-rh-postcentral" 87.747314021487824 155.03399972800219 114.19311845505236 
17 "ctx-rh-supramarginal" 78.174134172923232 167.46972632598693 104.17607168806006 
18 "ctx-rh-superiorparietal" 110.74768544339096 196.60501952035693 110.90909090909091 
19 "ctx-rh-inferiorparietal" 85.774018061146776 190.41377434446741 90.997497551953003 
20 "ctx-rh-precuneus" 121.67488226059655 188.9574568288854 101.82009419152276 
21 "ctx-rh-cuneus" 121.82866933181039 206.87607081667619 83.768703597944025 
22 "ctx-rh-pericalcarine" 119.57792754844145 202.56613310867735 73.743049705139001 
23 "ctx-rh-lateraloccipital" 97.466454891994914 202.62147395171539 63.615247776365948 
24 "ctx-rh-lingual" 118.06491646778044 191.83460620525059 65.11121718377089 
25 "ctx-rh-fusiform" 98.395344998349287 157.17877187190493 52.205018157807856 
26 "ctx-rh-parahippocampal" 105.72935461485079 150.1380985426787 56.463566967383763 
27 "ctx-rh-entorhinal" 106.42229508196721 126.44 48.834098360655737 
28 "ctx-rh-temporalpole" 99.038852913968555 110.19010175763182 50.911193339500464 
29 "ctx-rh-inferiortemporal" 83.229470005824112 149.61793826441468 50.792894583576008 
30 "ctx-rh-middletemporal" 74.312624301543707 145.19575717397481 62.843924614073302 
31 "ctx-rh-bankssts" 74.766613924050631 161.61234177215189 76.827531645569621 
32 "ctx-rh-superiortemporal" 78.062213094950465 135.30526697269872 73.570186035274219 
33 "ctx-rh-transversetemporal" 86.865461847389554 147.55020080321285 82.238955823293168 
34 "ctx-rh-insula" 96.078642714570861 126.33832335329342 79.084031936127744 
35 "Right-Thalamus-Proper" 115.03618976186011 145.94824676542285 81.057941121320084 
36 "Right-Caudate" 108.13469216221895 128.00420256356378 93.520067241017017 
37 "Right-Putamen" 102.57897359242651 128.07648231190831 79.582461385151973 
38 "Right-Pallidum" 107.59450402144772 130.48123324396784 77.266756032171585 
39 "Right-Accumbens-area" 117.38669064748201 115.94244604316546 73.228417266187051 
40 "Right-Hippocampus" 105.06852527357999 145.91740489838458 62.283220427305892 
41 "Right-Amygdala" 105.8044649730562 127.9899923017706 61.662047729022326 
42 "ctx-lh-lateralorbitofrontal" 150.74980218388987 97.753600253204624 69.526507358759304 
43 "ctx-lh-parsorbitalis" 166.88231850117097 92.602459016393439 76.00644028103045 
44 "ctx-lh-frontalpole" 144.28728414442699 71.350078492935637 82.372056514913652 
45 "ctx-lh-medialorbitofrontal" 134.72232824427482 94.972805343511453 72.850906488549612 
46 "ctx-lh-parstriangularis" 170.23474801061008 98.438461538461539 90.250132625994695 
47 "ctx-lh-parsopercularis" 172.74405628335759 117.37239204269773 96.197234352256189 
48 "ctx-lh-rostralmiddlefrontal" 156.90075414781296 92.567320261437914 103.31362493715434 
49 "ctx-lh-superiorfrontal" 137.63266513309233 110.85264541570818 120.61702267499179 
50 "ctx-lh-caudalmiddlefrontal" 159.49873766352997 125.60752811567592 122.66559559329814 
51 "ctx-lh-precentral" 164.47341502397444 144.80937666489078 116.34949387320192 
52 "ctx-lh-paracentral" 134.63946519133242 165.22498847395113 128.9100968188105 
53 "ctx-lh-rostralanteriorcingulate" 131.59373446046743 95.382396817503732 87.894082545997023 
54 "ctx-lh-caudalanteriorcingulate" 132.62578616352201 118.09276729559748 110.41194968553459 
55 "ctx-lh-posteriorcingulate" 131.96367374914325 154.3708019191227 115.59629883481837 
56 "ctx-lh-isthmuscingulate" 131.79287031346036 178.29502151198525 89.715427166564226 
57 "ctx-lh-postcentral" 171.54756934088874 157.23725022368029 112.90918580375782 
58 "ctx-lh-supramarginal" 180.68623357484955 167.82230136313399 99.610340169470717 
59 "ctx-lh-superiorparietal" 149.63982355354943 195.41516208453015 108.42059909725072 
60 "ctx-lh-inferiorparietal" 166.94516129032257 196.01359447004609 91.593087557603681 
61 "ctx-lh-precuneus" 136.484375 190.56139520202021 99.270833333333329 
62 "ctx-lh-cuneus" 134.12275936990767 213.05160239000543 76.277566539923953 
63 "ctx-lh-pericalcarine" 136.01546860782528 205.34121929026387 68.408553230209279 
64 "ctx-lh-lateraloccipital" 156.6198116137046 209.84183831901458 59.945554290446125 
65 "ctx-lh-lingual" 137.6008054366977 197.24112761137678 59.277120563805688 
66 "ctx-lh-fusiform" 162.09650557620819 162.69397769516729 54.259033457249068 
67 "ctx-lh-parahippocampal" 149.64570943075617 155.98130841121494 57.916737468139338 
68 "ctx-lh-entorhinal" 150.91480144404332 129.05631768953069 50.987003610108303 
69 "ctx-lh-temporalpole" 159.8236531986532 114.16077441077441 49.973905723905723 
70 "ctx-lh-inferiortemporal" 178.80449038568412 154.55785261753917 53.360342336334334 
71 "ctx-lh-middletemporal" 185.91200000000001 148.69416393442623 64.915672131147545 
72 "ctx-lh-bankssts" 184.43461747151383 170.67661421595224 74.669017905588717 
73 "ctx-lh-superiortemporal" 179.62478031634447 138.13519959829276 72.584232990208392 
74 "ctx-lh-transversetemporal" 172.08205841446454 149.80806675938803 81.474269819193324 
75 "ctx-lh-insula" 161.73972602739727 129.21031426269138 80.165189363416602 
76 "Left-Thalamus-Proper" 142.34787418997945 146.23423423423424 78.951793899162325 
77 "Left-Caudate" 147.3043289101588 128.16206221448772 90.868827496193163 
78 "Left-Putamen" 153.72077764277034 127.90133657351154 78.871931956257598 
79 "Left-Pallidum" 148.84423897581792 131.21621621621622 75.570412517780937 
80 "Left-Accumbens-area" 137.67692307692309 116.85846153846154 72.938461538461539 
81 "Left-Hippocampus" 150.35930521091811 146.6801488833747 61.998263027295287 
82 "Left-Amygdala" 150.62624584717608 128.38455149501661 61.398671096345517 
83 "Brain-Stem" 129.20429577464787 148.39007042253522 48.058661971830986 
*Edges
1 2 1.0
1 3 1.0
1 4 1.0
1 5 1.0
1 6 1.0
1 7 1.0
1 34 1.0
1 35 1.0
1 36 1.0
1 37 1.0
1 39 1.0
2 5 1.0
2 7 1.0
2 36 1.0
3 4 1.0
3 7 1.0
3 8 1.0
3 36 1.0
3 37 1.0
3 39 1.0
4 7 1.0
4 8 1.0
4 12 1.0
4 34 1.0
4 36 1.0
4 37 1.0
4 38 1.0
4 39 1.0
5 6 1.0
5 7 1.0
5 34 1.0
5 36 1.0
6 7 1.0
6 9 1.0
6 10 1.0
6 19 1.0
6 34 1.0
6 37 1.0
7 8 1.0
7 9 1.0
7 10 1.0
7 12 1.0
7 13 1.0
7 34 1.0
7 36 1.0
7 37 1.0
7 48 1.0
7 49 1.0
7 53 1.0
8 9 1.0
8 10 1.0
8 11 1.0
8 12 1.0
8 14 1.0
8 35 1.0
8 36 1.0
9 10 1.0
9 37 1.0
10 11 1.0
10 14 1.0
10 16 1.0
10 17 1.0
10 19 1.0
10 34 1.0
10 35 1.0
10 36 1.0
10 37 1.0
11 14 1.0
11 16 1.0
11 18 1.0
11 20 1.0
12 36 1.0
12 48 1.0
12 49 1.0
13 14 1.0
13 36 1.0
14 15 1.0
14 16 1.0
14 20 1.0
14 35 1.0
14 36 1.0
15 16 1.0
15 20 1.0
15 21 1.0
15 22 1.0
15 24 1.0
15 40 1.0
15 56 1.0
15 61 1.0
15 62 1.0
15 63 1.0
16 17 1.0
16 18 1.0
16 20 1.0
16 34 1.0
17 18 1.0
17 19 1.0
17 22 1.0
17 24 1.0
17 31 1.0
17 34 1.0
18 19 1.0
18 20 1.0
18 21 1.0
18 22 1.0
18 23 1.0
19 20 1.0
19 22 1.0
19 23 1.0
19 25 1.0
19 29 1.0
19 30 1.0
19 31 1.0
19 34 1.0
20 21 1.0
20 22 1.0
20 62 1.0
21 22 1.0
21 23 1.0
21 24 1.0
22 23 1.0
22 24 1.0
22 25 1.0
22 30 1.0
22 31 1.0
22 32 1.0
22 33 1.0
22 34 1.0
22 35 1.0
22 37 1.0
22 40 1.0
22 56 1.0
22 63 1.0
23 24 1.0
23 25 1.0
23 26 1.0
23 29 1.0
23 30 1.0
23 31 1.0
23 32 1.0
23 34 1.0
23 37 1.0
23 40 1.0
23 41 1.0
24 25 1.0
24 26 1.0
24 31 1.0
24 32 1.0
24 33 1.0
24 34 1.0
24 35 1.0
24 36 1.0
24 37 1.0
24 38 1.0
24 40 1.0
25 26 1.0
25 27 1.0
25 28 1.0
25 29 1.0
25 30 1.0
25 31 1.0
25 32 1.0
25 33 1.0
25 34 1.0
25 35 1.0
25 36 1.0
25 37 1.0
25 38 1.0
25 40 1.0
25 41 1.0
26 27 1.0
26 40 1.0
26 41 1.0
27 28 1.0
27 29 1.0
27 32 1.0
27 34 1.0
27 40 1.0
27 41 1.0
28 29 1.0
28 32 1.0
28 34 1.0
28 37 1.0
28 41 1.0
29 30 1.0
29 31 1.0
29 32 1.0
29 40 1.0
29 41 1.0
30 31 1.0
30 32 1.0
30 40 1.0
31 32 1.0
32 33 1.0
32 34 1.0
32 40 1.0
32 41 1.0
33 34 1.0
34 37 1.0
34 38 1.0
34 40 1.0
34 41 1.0
35 36 1.0
35 37 1.0
35 38 1.0
35 40 1.0
35 41 1.0
35 83 1.0
36 37 1.0
36 38 1.0
36 39 1.0
36 79 1.0
37 38 1.0
37 39 1.0
37 40 1.0
37 41 1.0
38 39 1.0
38 40 1.0
38 83 1.0
40 41 1.0
40 83 1.0
42 43 1.0
42 45 1.0
42 46 1.0
42 48 1.0
42 50 1.0
42 75 1.0
42 76 1.0
42 77 1.0
42 78 1.0
42 79 1.0
43 46 1.0
43 48 1.0
44 45 1.0
44 48 1.0
44 49 1.0
44 53 1.0
45 48 1.0
45 49 1.0
45 53 1.0
45 75 1.0
45 77 1.0
45 78 1.0
45 79 1.0
45 80 1.0
45 82 1.0
46 47 1.0
46 48 1.0
46 50 1.0
46 75 1.0
46 77 1.0
46 78 1.0
47 48 1.0
47 51 1.0
47 75 1.0
48 49 1.0
48 50 1.0
48 53 1.0
48 54 1.0
48 55 1.0
48 75 1.0
48 76 1.0
48 77 1.0
48 78 1.0
49 50 1.0
49 51 1.0
49 52 1.0
49 53 1.0
49 54 1.0
49 55 1.0
50 51 1.0
50 64 1.0
50 75 1.0
50 76 1.0
50 77 1.0
50 78 1.0
51 52 1.0
51 55 1.0
51 57 1.0
51 58 1.0
51 59 1.0
51 61 1.0
51 75 1.0
51 76 1.0
51 77 1.0
51 78 1.0
51 81 1.0
52 55 1.0
52 57 1.0
52 59 1.0
52 61 1.0
53 77 1.0
54 55 1.0
54 77 1.0
55 56 1.0
55 61 1.0
56 61 1.0
56 62 1.0
56 63 1.0
56 65 1.0
56 81 1.0
57 58 1.0
57 59 1.0
57 61 1.0
57 75 1.0
58 59 1.0
58 60 1.0
58 64 1.0
58 70 1.0
58 72 1.0
58 73 1.0
58 75 1.0
59 60 1.0
59 61 1.0
59 62 1.0
59 63 1.0
59 64 1.0
60 61 1.0
60 62 1.0
60 63 1.0
60 64 1.0
60 66 1.0
60 70 1.0
60 71 1.0
60 72 1.0
60 73 1.0
60 75 1.0
60 78 1.0
60 81 1.0
61 62 1.0
61 63 1.0
62 63 1.0
62 64 1.0
63 64 1.0
63 65 1.0
63 66 1.0
64 65 1.0
64 66 1.0
64 70 1.0
64 73 1.0
64 74 1.0
64 75 1.0
64 76 1.0
64 78 1.0
64 81 1.0
65 66 1.0
65 67 1.0
65 73 1.0
65 81 1.0
66 67 1.0
66 68 1.0
66 69 1.0
66 70 1.0
66 71 1.0
66 72 1.0
66 73 1.0
66 75 1.0
66 78 1.0
66 81 1.0
66 82 1.0
67 68 1.0
67 81 1.0
67 82 1.0
68 69 1.0
68 70 1.0
68 81 1.0
68 82 1.0
69 70 1.0
69 71 1.0
69 73 1.0
69 82 1.0
70 71 1.0
70 72 1.0
70 73 1.0
70 75 1.0
70 81 1.0
71 72 1.0
71 73 1.0
72 73 1.0
72 81 1.0
73 74 1.0
73 75 1.0
73 78 1.0
73 81 1.0
73 82 1.0
75 78 1.0
75 81 1.0
75 82 1.0
76 77 1.0
76 78 1.0
76 79 1.0
76 81 1.0
76 82 1.0
76 83 1.0
77 78 1.0
77 79 1.0
78 79 1.0
78 80 1.0
78 81 1.0
78 82 1.0
78 83 1.0
79 80 1.0
79 81 1.0
79 83 1.0
81 82 1.0
81 83 1.0
82 83 1.0
