# Supplementary material for: Modelling brain dynamics by Boolean networks
Source: Sci Rep. 2022 Oct 3;12:16543. doi: 10.1038/s41598-022-20979-x (PMC9529940; doi:10.1038/s41598-022-20979-x)
Supplement: Supplementary file 2 — Supplementary Table S1. [file 41598_2022_20979_MOESM2_ESM.xlsx]

## Sheet: Sheet1
Node Number	Corresponding Brodman Area	Node coordinates
1	1L	{-43.347, -33.267, 61.135}
2	1R	{36.017, -34.877, 63.832}
3	2L	{-46.592, -34.283, 48.439}
4	2R	{43.042, -34.882, 49.442}
5	3L	{-41.124, -26.628, 51.922}
6	3R	{38.726, -26.779, 51.931}
7	4L	{-27.911, -22.877, 60.537}
8	4R	{26.884, -22.774, 60.284}
9	5L	{-11.711, -50.335, 66.925}
10	5R	{10.565, -50.376, 65.651}
11	6L	{-28.722, -3.387, 55.569}
12	6R	{26.821, -3.144, 55.585}
13	7L	{-21.962, -64.89, 53.277}
14	7R	{20.152, -64.938, 52.17}
15	8L	{-18.278, 22.911, 55.919}
16	8R	{16.811, 23.184, 56.088}
17	9L	{-24.594, 37.32, 42.974}
18	9R	{22.509, 37.266, 43.076}
19	10L	{-16.038, 59.012, 9.959}
20	10R	{13.505, 59.285, 10.292}
21	11L	{-15.868, 41.999, -12.318}
22	11R	{14.287, 41.912, -11.96}
23	17L	{-11.367, -77.659, 6.072}
24	17R	{9.722, -80.832, 5.779}
25	18L	{-17.944, -79.578, 1.471}
26	18R	{15.445, -80.241, 1.209}
27	19L	{-31.112, -73.468, 5.939}
28	19R	{28.645, -73.589, 6.56}
29	20L	{-46.697, -17.316, -25.536}
30	20R	{44.482, -18.356, -24.312}
31	21L	{-58.701, -22.674, -7.707}
32	21R	{56.124, -24.4, -6.911}
33	22L	{-62.09, -27.757, 7.799}
34	22R	{59.074, -28.558, 7.174}
35	23L	{-7.35, -37.121, 31.317}
36	23R	{6.353, -38.471, 30.668}
37	24L	{-5.127, 17.481, 31.036}
38	24R	{3.935, 17.297, 30.655}
39	25L	{-7.702, 16.525, -4.366}
40	25R	{6.237, 15.268, -5.779}
41	26L	{-7.569, -41.384, 23.048}
42	26R	{5.975, -41.549, 23.223}
43	27L	{-15.386, -36.466, -0.494}
44	27R	{13.866, -36.568, -0.578}
45	28L	{-20.746, 2.123, -25.581}
46	28R	{17.748, 1.104, -25.552}
47	29L	{-9.363, -43.442, 12.1}
48	29R	{8.147, -43.753, 12.126}
49	30L	{-16.732, -36.233, -12.827}
50	30R	{14.316, -36.41, -12.326}
51	32L	{-10.995, 33.958, 30.033}
52	32R	{9.428, 33.952, 30.019}
53	34L	{-25.029, -0.127, -14.599}
54	34R	{22.75, -0.258, -14.585}
55	35L	{-16.494, -12.319, -23.535}
56	35R	{14.662, -12.248, -23.927}
57	36L	{-28.581, 2.414, -34.326}
58	36R	{25.405, 1.032, -34.305}
59	37L	{-40.675, -51.795, -9.88}
60	37R	{39.008, -51.835, -10.207}
61	38L	{-45.029, 18.096, -20.655}
62	38R	{41.101, 17.843, -21.168}
63	39L	{-45.702, -63.239, 29.779}
64	39R	{43.234, -63.01, 29.262}
65	40L	{-46.866, -44.705, 44.688}
66	40R	{43.95, -44.701, 44.334}
67	41L	{-43.761, -39.447, 17.186}
68	41R	{41.665, -39.463, 17.161}
69	42L	{-58.73, -35.916, 17.141}
70	42R	{56.621, -35.952, 17.174}
71	43L	{-63.212, -7.812, 26.315}
72	43R	{60.264, -8.114, 26.709}
73	44L	{-48.196, 14.902, 30.746}
74	44R	{46.225, 14.941, 31.244}
75	45L	{-49.053, 33.661, 13.943}
76	45R	{46.494, 33.754, 14.35}
77	46L	{-36.422, 44.641, 21.58}
78	46R	{34.233, 44.927, 21.719}
79	47L	{-35.645, 35.003, -4.961}
80	47R	{33.515, 34.987, -4.847}
81	48L	{-41.123, -4.011, 12.94}
82	48R	{38.852, -4.035, 12.914}
